# Supplementary material for: Rac1 promotes kidney collecting duct repair by mechanically coupling cell morphology to mitotic entry
Source: Sci Adv. 2024 Feb 7;10(6):eadi7840. doi: 10.1126/sciadv.adi7840 (PMC10849615; doi:10.1126/sciadv.adi7840)
Supplement: Supplementary file 2 — Movies S1 to S7 [file sciadv.adi7840_movies_s1_to_s7.zip]

Archive with 7 entries (7 files):
- adi7840_Movie_S1.mp4
- adi7840_Movie_S2.mp4
- adi7840_Movie_S3.mp4
- adi7840_Movie_S4.mp4
- adi7840_Movie_S5.mp4
- adi7840_Movie_S6.mp4
- adi7840_Movie_S7.mp4
